# Supplementary material for: Prenatal Environmental Exposure to Persistent Organic Pollutants and Indices of Overweight and Cardiovascular Risk in Dutch Adolescents
Source: Nutrients. 2022 May 28;14(11):2269. doi: 10.3390/nu14112269 (PMC9183073; doi:10.3390/nu14112269)
Supplement: Supplementary file 1 [file nutrients-14-02269-s001.zip]

Archive with 1 entries (1 files):
- nutrients-1710538-supplementary.pdf
